# Supplementary material for: Host nutritional status affects alphavirus virulence, transmission, and evolution
Source: PLoS Pathog. 2019 Nov 11;15(11):e1008089. doi: 10.1371/journal.ppat.1008089 (PMC6872174; doi:10.1371/journal.ppat.1008089)
Supplement: S1 Table — (XLSX) [file ppat.1008089.s010.xlsx]

## Sheet: Feuil1
Supplementary Table 1. Composition of diets used in feeding experiments.
Name	246HF - 45% Fat	AIN 5% Protein	AIN control
Code	U8955	U8959	U8978
Version	0019	0156	0022
Water %	2.96674	7.54024	7.28707
Dry Matter %	97.0333	92.4598	92.7129
Protein %	19.7982	5.01502	15.949
Fat %	25.1535	7.23835	7.3927
Minerals %	4.13851	2.44528	2.67346
Cellulose %	0	3.59479	3.57155
Starch %	20.3624	59.5084	47.8894
Sugars %	24.7974	13.8075	13.8265
ATWATER Kcal/Kg	4973.47	3818.71	3828.35
ATWATER MJ/kg	20.8269	15.9912	16.0316
Energy	-	-	-
Protein Kcal/kg	791.928	200.601	637.96
Fat Kcal/kg	2263.82	651.452	665.343
ENA Kcal/kg	1917.72	2966.65	2525.05
E from protein %	15.9231	5.25311	16.6641
E from fat %	45.5179	17.0595	17.3794
E from carbohydrates %	38.559	77.6874	65.9565
ME Pig MJ/kg	20.8259	15.6938	16.2567
ME Pig Kcal/kg	4973.22	3747.68	3882.09
Minerals mg/kg	-	-	-
Ca Calcium	6464.49	4937.32	4987.91
P Phosphorus	3346.21	2263.7	2621.46
Na Sodium	4236.73	1552.96	1436.56
K Potassium	6359.54	3688.66	3690.38
Cl Chloride	1903.53	1416.57	1416.57
Mg Magnesium	838.182	638.292	642.716
S Sulphur	823.942	304.155	304.155
Mn Manganese	14.8694	11.0283	11.6493
Iron	64.1464	51.3835	51.7152
Zinc	54.9663	36.7744	42.4894
Copper	4.61398	2.93729	3.57229
Iodine	0.276984	0.207553	0.207553
Selenium	0.483017	0.363366	0.363366
D3 (cholecalciferol) UI/kg	1625.13	1250	1250
Sugar Profile %	-	-	-
Glucose (dextrose)	0.34907	0.207675	0.207675
Sucrose (saccharose)	21.703	12.0689	12.0689
Fatty Acid Profile mg/kg	-	-	-
Saturated Fatty Acids	158481	10325	10325
Unsaturated Fatty Acids	69782.8	55790	55790
Monounsaturated Fatty Acids	49554.5	13370	13370
Polyunsaturated Fatty Acids	20228.2	42420	42420
Total Omega 3	2822.75	5390	5390
Total Omega 6	16003.8	37030	37030
Conjugated Linoleic Acid	4286.25	0	0
Omega 6 / Omega 3 ratio	5.66956	6.87013	6.87013
Cholesterol mg/kg	586.885	1.12	1.12
Fatty Acid Length mg/kg	-	-	-
Short-chain fatty acids (SCFA)	7200	0	0
Medium-chain fatty acids (MCFA)	19170	0	0
Long-chain fatty acids (LCFA)	201590	66115	66115
Very long chain fatty acids (VLCFA)	303.75	0	0
