# Supplementary material for: Host nutritional status affects alphavirus virulence, transmission, and evolution
Source: PLoS Pathog. 2019 Nov 11;15(11):e1008089. doi: 10.1371/journal.ppat.1008089 (PMC6872174; doi:10.1371/journal.ppat.1008089)
Supplement: S2 Table — (XLSX) [file ppat.1008089.s011.xlsx]

## Sheet: Sheet1
	Supplementary Table 2. Primers and probes used for real-time PCR
	Name	5′ → 3′ sequence
	JW120-CHIKV 4980For. qPCR	AAGTCAAATGCTCCAAGGTAATG
	JW121-CHIKV 5062Rev. qPCR	CATACTCACTTCCCGTACAGAC
	JW122-CHIKV Probe WT 5019For.a	TGCCATCGCGCGTAAGTCCAAGGGAA
	JW110-MAYV 5028For. qPCR	CCTCTGTTAGTCCTGTGCAATAC
	JW111-MAYV 5108Rev. qPCR	AAGGTGCTTAGGGAGCTACT
	JW112-MAYV Probe WT 5060For.a	CACAGTGAAACTACTGTAAGCTTGAGCTCG
	JW113-MAYV Probe REF 5060For.bc	CACAGTGAAACTACTGTttcCcTttcCTCG
	JW47-RRV 4348For. qPCR	CCGTGGCGGGTATTATCAAT
	JW48-RRV 4417Rev. qPCR	AACACTCCCGTCGACAACAGA
	JW49-RRV Probe WT 4377For. qPCRad	ATTAAGAGTGTAGCCATCC
	aWith FAM reporter and ZEN™/Iowa Black™ FQ quencher
	bWith JOE reporter and ZEN™/Iowa Black™ FQ quencher
	cLower case letters represent mutations introduced to generate the reference virus
	dDescribed in Shabman et al. 2008
